# Supplementary material for: From Knowledge to Action: Enhancing Herpes Zoster Vaccine Uptake in Diabetic Patients Through Targeted Interventions
Source: Vaccines (Basel). 2026 Feb 26;14(3):209. doi: 10.3390/vaccines14030209 (PMC13030708; doi:10.3390/vaccines14030209)
Supplement: Supplementary file 1 [file vaccines-14-00209-s001.zip]

Archive with 1 entries (1 files):
- vaccines-4113019-supplementary.pdf
